# Supplementary material for: Neutron activation data for the analysis of archaeological and geological hematite in Missouri and Illinois, U.S.A
Source: Data Brief. 2023 Nov 7;51:109787. doi: 10.1016/j.dib.2023.109787 (PMC10694049; doi:10.1016/j.dib.2023.109787)
Supplement: Supplementary file 1 [file mmc1.xlsx]

## Sheet: Sheet1
ANID	Site Name	As	La	Lu	Nd	Sm	U	Yb	Ce	Co	Cr	Cs	Eu	Fe	Hf	Ni	Rb	Sb	Sc	Sr	Ta	Tb	Th	Zn	Zr	Al	Ba	Ca	Dy	K	Mn	Na	Ti	V
DEP001	Snyders	80.48	18.24	0	25.076	7.2626	35.803	1.0999	37.913	7.7133	11.412	0.64303	1.1077	621770	0.56131	0	30.384	6.9929	2.3457	0	0	0.52674	1.0446	16.887	150.51	17721.4	324.02	1166.7	3.6155	3049.1	1538.54	211.06	0	61.456
DEP002	Snyders	12.748	20.534	0.46269	25.581	7.5793	24.003	3.3325	24.199	8.4339	18.405	1.2421	1.4374	564930	0.933	0	19.806	3.707	7.2223	0	0	0.78678	2.5033	0	164.71	21501.4	0	44584.3	7.2428	3340.99	417.899	130.723	1096.91	256.467
DEP003	Snyders	109.25	0.51248	0	0	0	5.887	0	1.4044	1.3929	22.149	0	0	684130	0	0	21.671	1.8652	0.070571	0	0	0	0	6.5546	0	5490.33	0	0	0	0	8.5873	140.396	0	43.4765
DEP004	Snyders	53.362	13.582	0.20078	11.447	2.7193	8.5123	0.61144	21.88	16.569	12.054	0.66317	0.4807	619290	0.48701	0	29.424	4.5087	2.4992	0	0	0	1.4273	41.039	39.376	15025.2	79.9	1232.79	1.7005	2877.78	888.23	286.711	738.439	52.9368
DEP005	Snyders	36.149	11.061	0.48026	0	3.8648	16.107	2.0648	24.483	34.193	21.559	0.51431	0.73398	572680	0.75908	0	34.082	2.3359	10.458	0	0	0.52626	2.0106	107.9	106.71	23382.4	164.07	1833.79	4.1483	3805.31	683.989	226.337	546.178	437.796
DEP006	Snyders	40.343	10.948	0	14.119	0	40.465	0.82501	22.267	20.318	9.0809	0.3859	0.36617	644450	0.14914	0	20.45	6.2192	1.896	0	0	0.26443	0.80805	63.244	226.05	15373.4	0	538.73	2.3503	2176.83	742.96	188.03	0	29.116
DEP007	Loy	37.428	15.022	0.18175	17.99	4.9679	33.747	1.1501	33.699	8.9399	10.727	0.86715	0.56916	609250	0.5194	0	26.417	6.6494	2.1443	0	0	0.372	1.183	9.7419	185.66	16393.5	445.59	0	2.4848	0	4024.85	352.069	0	88.8776
DEP008	Loy	24.722	8.2225	0	11.148	3.6446	21.281	0.55252	12.117	51.078	14.757	0.87655	0.47797	652850	0.24526	116.41	0	6.5624	2.9221	0	0	0.29781	0.77018	141.62	147.53	13581.3	108.86	501.242	1.5995	1718.88	1798.55	124.032	471.082	76.5926
DEP009	Loy	70.566	108.02	0.52885	167.51	23.594	12.114	3.4861	255.21	110.68	26.121	0	3.9588	621330	0.78167	8.6398	20.335	2.6697	18.813	1101.8	0.15391	1.0902	0.41763	277.02	114.42	17060.5	275.68	700.952	8.3876	0	3109.67	135.062	453.644	712.914
DEP010	Loy	37.985	23.81	0.67738	25.173	6.2825	14.704	4.0099	37.505	9.524	15.119	0.67018	1.4607	618040	0.39736	0	27.413	5.0331	3.5687	0	0	1.2222	1.346	36.641	114.38	17887.1	0	0	9.5664	3640.89	561.656	188.309	820.173	129.278
DEP011	Loy	119.41	19.709	0.28362	15.844	3.6908	15.955	1.0254	24.109	44.943	10.02	0.80678	0.55469	628560	0.33569	49.056	25.97	6.7504	2.5684	0	0	0.97248	0.76116	159.93	113.36	14681	125.77	714.137	2.4066	0	1811.05	228.088	0	68.9193
DEP012	Loy	49.886	6.6963	0	7.2926	3.0765	12.11	1.7142	19.814	21.753	14.284	0.92402	0.57246	630860	0.3575	3.8829	0	2.6908	10.278	0	0	0.36604	0.97984	120.96	34.574	16989.4	150.05	1053.97	3.3696	0	2213.05	197.71	0	306.06
DEP013	Wheeler	34.341	24.59	0.29332	17.435	4.9078	19.819	2.2987	32.554	26.771	9.2437	0.98877	0.91034	627690	0.15234	0	27.249	5.1759	2.9381	0	0	0.74428	0.78045	63.481	107.68	13912	74.104	0	5.6616	0	1109.37	237.482	0	49.4757
DEP014	Wheeler	34.238	228.12	1.1801	218.36	44.391	14.753	7.973	356.77	77.28	13.441	0.71127	9.8261	580750	0.45002	168.29	28.65	3.241	2.9876	0	0.13534	4.2433	0.8954	252.08	171.71	21821.6	254.22	0	25.5692	0	2349.35	204.563	0	22.1796
DEP015	Wheeler	87.043	10.782	0.38474	12.465	3.9731	16.443	1.496	21.267	12.953	9.4856	0.94354	0.86917	639820	0.31614	36.56	28.408	14.396	5.059	0	0	0.7027	0.72843	26.491	62.135	15649	101.95	1255.13	4.5996	2054.35	2260.05	221.308	0	119.57
DEP016	Wheeler	11.507	35.011	1.0765	43.559	12.19	9.1526	6.8738	36.817	60.429	9.9343	0	2.8824	574490	0	155.56	0	0.65402	15.407	0	0	1.9504	1.5236	597.32	0	0	450.15	0	12.5017	0	34973.4	0	0	0
DEP017	Wheeler	39.776	22.925	0.26832	28.422	10.574	15.134	2.023	46.362	29.199	8.3549	0.61464	2.5963	634940	0.31814	0	19.453	5.5214	2.5131	0	0	1.4373	0.70946	146.38	121.27	14347.6	168.75	2293.32	7.7074	0	2660.3	158.055	0	88.261
DEP018	Wheeler	130.35	16.167	0.58001	0	4.0783	26.658	1.1833	36.004	16.964	23.736	1.4208	0.46841	590860	1.0134	0	39.535	12.034	7.6341	0	0.14907	0.19729	2.797	39.339	170.65	21284.5	420.19	1979.17	2.3812	3135.91	3227.85	386.076	0	542.214
DEP019	Priest	32.726	14.781	0.23131	33.027	12.739	10.523	1.0522	34.032	57.674	6.9566	0	2.6976	664150	0.13509	217.75	0	3.8443	4.116	0	0	0.85017	0.061086	198.36	80.923	7301.66	0	2590.83	5.3031	0	1561.35	76.2231	0	91.4882
DEP020	Priest	117.36	14.935	0.20556	20.998	7.681	13.488	1.5798	42.077	15.323	19.641	0.63551	1.8651	561040	0.81371	0	24.848	20.947	13.741	0	0.35337	1.0175	2.1442	305.58	58.563	27026.2	228.88	3637.5	6.709	1922.25	588.752	257.908	856.484	252.665
DEP021	Priest	25.271	1.4426	0	0	0.7648	1.6794	0.14051	0	1.2231	5.0847	0	0.18419	681050	0	0	0	7.6707	4.8453	0	0.13758	0	0	0	0	8625.66	0	0	0.4321	0	13.4924	206.304	0	5.3018
DEP022	Priest	38.56	69.745	0.67045	80.844	19.516	11.406	4.6688	69.447	36.46	15.017	1.3138	4.4358	632960	0.51379	165.03	20.413	6.3928	3.3265	0	0	2.4714	1.3502	214.49	115.37	16187.1	94.968	0	14.5897	2576.67	2156.05	144.158	0	75.6003
DEP023	Priest	36.783	2.4136	0	4.0509	0	17.53	0.27072	6.0577	7.0366	6.1374	0	0.17186	654290	0.32135	0	0	6.0286	1.1903	0	0	0	0.33629	60.156	131.33	7260.06	0	804.909	0.7881	0	870.568	91.1412	0	48.2976
DEP024	Priest	12.979	43.062	0.35371	39.339	6.8267	3.653	2.1763	81.586	12.168	120.91	1.9992	1.52	31648	5.37	44.919	71.169	1.4869	13.409	302.2	0.91812	0.81993	7.7685	63.614	131.44	71115.1	838.34	16191.6	4.8788	18429.7	308.669	21783.7	4249.32	96.3766
DEP025	Priest	48.535	13.453	0.10938	8.9503	2.8033	7.3943	0.81274	30.161	4.4463	11.946	0.82857	0.55935	623690	0.47967	0	30.003	3.8643	2.2852	0	0	0.37028	1.0836	23.473	14.794	18276.9	223.17	809.965	2.0642	1519.28	566.933	316.252	526.732	43.2013
DEP026	Solto	91.691	7.3968	0.18347	4.7974	1.8208	10.767	0.4505	7.6384	126.94	7.4312	0.16918	0.23889	625810	0	91.7	0	6.0887	1.8798	0	0	0	0.25097	318.03	0	18467.6	178.62	995.566	0.6976	0	4271.67	272.897	0	58.4991
DEP027	Solto	40.031	11.045	0	12.855	4.5179	32.711	0.8069	25.743	8.9846	14.259	1.2414	0.51138	587560	0.46088	0	0	4.6187	3.1905	0	0	0.20631	1.3059	19.055	167.36	21366.9	231.3	0	1.977	0	2323.08	289.482	0	45.8622
DEP028	Solto	23.898	11.685	0.98474	37.075	15.162	8.2816	6.5049	35.377	85.294	18.724	0.3407	3.5851	571440	0.79315	132.16	0	1.349	35.233	0	0	2.1845	2.7217	260.37	143.19	19258.2	0	1579.29	15.4751	0	1013.72	202.331	1180	215.874
DEP029	Solto	30.639	14.891	0	18.739	0	45.263	1.6228	28.592	19.916	15.313	1.1364	0.79493	601600	0.95325	0	36.497	6.5798	5.0217	0	0.076999	0.47377	2.4468	89.507	222.75	19068.7	356.3	0	3.9295	6257.63	1647.88	225.415	1346.24	328.271
DEP030	Solto	7.1009	2.0672	0	2.6232	0	9.8792	0.19146	4.1369	2.0181	14.181	0	0	633570	0.36686	0	0	2.2649	2.2464	0	0	0	0.61784	2.0997	0	16100.4	103.76	528.361	0.4736	0	36.1699	115.808	159.046	91.3665
DEP031	Solto	47.366	6.1296	0.22501	7.0855	3.0778	7.4463	1.5612	11.53	46.958	5.9319	0.92719	0.686	653120	0	50.994	24.467	3.7553	9.2254	0	0	0.48671	0.63633	123.53	0	14351.7	147.17	805.351	3.3158	0	1419.95	71.258	0	87.0122
DEP032	Verkamp	112.34	2.2586	0	0	0	14.811	0	5.5528	14.264	134.29	0	0	662770	0.45094	82.469	0	5.4759	1.0333	0	0	0	1.1134	26.879	74.572	15069.9	0	0	0.1193	0	196.749	123.882	0	160.184
DEP033	Verkamp	71.364	16.181	0.12949	10.815	2.5302	8.4953	0.93252	25.606	88.123	225.82	0.36713	0.4004	570870	0.66096	124.65	21.842	3.6526	5.8267	0	0	0	4.4549	35.885	0	29789.7	744.24	3761.29	1.6872	0	1636.59	136.569	0	903.981
DEP034	Verkamp	71.818	5.2498	0	6.6527	1.7646	10.365	0.30186	6.2439	10.162	91.352	0.68534	0.20013	552460	0.55909	52.46	31.87	4.8393	1.422	0	0	0	1.5734	27.798	42.506	18381.3	329.48	3049.81	0.6685	0	314.721	109.734	280.538	298.412
DEP035	Verkamp	0	0.90352	0	0	0.53938	2.9663	0.18502	3.5714	3.3712	12.564	0	0.10538	678430	0.10127	0	20.588	1.4739	1.1855	0	0	0	0.43769	0.065647	0	9207.35	0	1241.92	0.365	0	113.221	92.0553	0	55.992
DEP036	Verkamp	0	0.89766	0.017713	0.62823	0.21942	0.771	0.080037	1.7745	0.42837	11.145	1.184	0.036815	2409.7	0.34033	0	13.513	0.21544	0.73764	40.317	0.053651	0.011689	0.76841	5.232	6.0075	15479.7	121.54	19493	0.1265	4073.74	44.0497	223.126	416.486	20.4441
DEP037	Verkamp	1076.5	8.8784	0	0	1.9426	9.4223	0.16458	29.735	3.3644	87.809	0.77797	0.318	635800	0.61379	0	22.616	13.928	1.5103	0	0	0	2.0712	12.208	53.756	19111.4	0	0	0.6513	954.998	97.6855	114.41	493.178	469.453
DEP038	Verkamp	14.051	8.5129	0.26544	15.827	4.7657	2.766	1.7194	27.829	107.31	20.203	2.4151	1.1219	542340	0.99853	0	36.448	1.4162	4.7096	0	0	0.66037	2.2236	23.662	78.858	18611.8	223.34	2255.65	4.0551	9087.95	1747.26	139.914	0	83.334
DEP039	Verkamp	0	1.2184	0.023053	0	0.2056	0.2107	0.098159	1.9392	0.24319	1.5115	0.27203	0.049913	522.32	0.18734	0	1.5792	0.023032	0.1608	109.89	0.028011	0.030795	0.19989	4.5869	4.2551	5772.77	128.92	380254	0.3485	0	40.6439	251.036	0	0
DEP040	Verkamp	39.401	7.7645	0.099531	6.2004	1.3747	5.9291	0.2742	17.73	42.948	58.088	0.22551	0.19297	628220	0.67475	165.14	0	3.3555	2.317	0	0	0	3.8503	63.214	0	15474.1	167.05	3188.61	0.4234	0	577.841	99.7213	0	441.399
DEP041	Verkamp	0	3.74	0.09278	2.6027	0.65029	3.9151	0.46269	4.4791	2.065	21.229	2.2449	0.094266	283180	1.1569	0	43.266	0.81884	2.7796	0	0.10073	0	4.0501	0	67.958	23898.5	101.16	0	0.6641	10299.6	49.4801	173.873	678.222	87.3378
DEP042	Verkamp	4.8324	8.1304	0.16964	6.6345	1.9633	5.0989	0.72869	15.126	132.35	132.9	1.7482	0.38918	342120	2.0595	577.24	43.411	0.29482	6.2091	0	0.49719	0	6.5707	402.69	83.751	49420.4	712.86	2803.46	1.3031	7565.01	1899.88	202.345	2554.05	413.619
DEP043	Verkamp	13.119	9.3347	0.21413	9.2525	1.8747	8.1792	1.0259	12.288	4.9092	9.1902	0	0.36846	647260	0	0	0	5.9215	2.4527	0	0	0.39011	1.8131	0	65.516	16499.9	0	2101.29	2.7536	0	464.06	73.4336	0	50.654
DEP044	Verkamp	439.37	1.1374	0	0	0.39552	3.2569	0	1.7547	2.0558	41.426	0	0	391340	0.22193	0	9.9738	2.491	0.69068	0	0	0	0.35195	13.607	0	11651	0	0	0	0	18.661	124.641	147.376	181.7
DEP045	Verkamp	1.5736	5.301	0.087421	9.64	3.0985	4.5975	0.65168	12.322	4.3471	25.847	1.7164	0.80854	457880	0.97644	77.179	44.692	2.1676	2.686	0	0.23337	0.38174	3.3886	2.1728	42.497	30941.3	140.9	1897.21	2.4131	20582.2	44.8108	194.586	1193.22	57.0211
DEP046	Verkamp	224.24	3.7563	0	4.4255	1.2003	8.6413	0.2482	7.2408	72.086	223.8	0	0.12294	655580	0.32106	126.55	16.782	9.2115	1.4069	0	0	0	1.3852	24.186	12.714	11183.7	0	369.442	0.5753	0	156.355	91.3929	582.849	202.895
DEP047	Verkamp	2.9819	5.0977	0.013709	2.4584	0.472	0.4487	0.13631	7.7117	11.21	10.487	0.16983	0.1137	153730	0.0375	0	0	0	0.26197	0	0	0.026469	0.20318	25.78	0	7243.84	325.74	209539	0	0	1746.85	156.915	0	14.7817
DEP048	Verkamp	1.5944	2.4176	0	0	0.70413	2.8073	0.22215	4.98	2.8454	11.465	0	0.069124	622510	0.45014	0	26.408	1.4327	1.643	0	0	0	1.5012	0	0	14366.3	0	605.624	0.4931	2049.52	23.1014	80.6039	418.492	27.5936
DEP049	Verkamp	116.04	7.6112	0	3.2893	1.4169	5.694	0.32835	13.444	50.352	174.83	0.47631	0.20396	590250	0.29528	218.14	16.345	3.4067	1.4377	0	0	0	0.94	54.114	0	14655.9	287.17	2349.59	0.7032	0	227.873	52.4779	0	320.462
DEP050	Verkamp	43.94	2.0802	0	2.2492	0.46263	3.6158	0	3.1121	4.1348	17.173	0	0.058488	675750	0	0	0	2.8156	0.41775	0	0	0	0.34292	0	0	6578.63	0	763.367	0.1228	1009.57	20.2478	89.4734	86.6588	27.8828
DEP051	Verkamp	1.25	6.9248	0	12.922	2.311	4.1154	0.15118	20.312	2.5908	16.856	0.63013	0.41036	244320	0.25659	0	20.926	1.5649	2.6369	0	0.069877	0.13152	1.9996	0	0	14843.1	49.265	509.136	0.4485	3057.05	115.554	145.233	555.241	132.405
DEP052	Verkamp	0.97981	0.58634	0	0	0.24793	2.6254	0.088006	1.9714	2.8906	9.2196	0	0	652750	0.11962	0	0	1.6479	0.95498	0	0	0	0.53402	0	0	10795.1	0	0	0.1278	693.136	42.8298	69.4371	193.036	35.9864
DEP053	Verkamp	35.769	5.5162	0	6.7727	1.0843	6.6988	0.049078	13.068	91.346	34.327	0	0.11148	656790	0.78626	200.32	0	4.4339	2.4216	0	0	0	3.8739	38.092	0	12915.4	158.55	1242.56	0.5506	0	575.325	88.6862	215.55	224.479
DEP054	Verkamp	36.569	14.22	0.074017	12.827	2.8527	3.4856	0.53955	33.016	255.35	41.654	0	0.56037	605790	0.21818	262.62	22.743	3.0496	2.3948	0	0	0.18661	1.1762	131.79	43.387	9733.55	160.24	1738.76	1.7752	0	683.609	90.1815	0	338.774
DEP055	Verkamp	57.829	16.94	0	14.877	3.1416	8.4406	0.20677	31.377	18.092	45.818	0	0.55278	648390	0.59053	0	0	5.7289	1.7442	0	0	0.052201	2.1032	23.067	84.004	14532.4	163.02	591.974	1.1184	0	307.353	106.302	0	334.407
DEP056	Verkamp	198.55	3.7913	0	5.4948	1.3126	11.714	0.28583	7.5595	6.9762	118.19	0.58502	0.12078	623220	0.66084	0	26.482	9.6806	4.5865	0	0	0	1.3021	87.514	0	22301.1	151.61	1702.39	0.4078	1635.22	190.51	89.4997	406.055	755.453
DEP057	Verkamp	0	5.1799	0.10447	6.2662	1.3637	2.9407	0.46084	10.882	5.7277	29.457	1.6213	0.29301	415540	0.64949	0	38.355	0.59842	2.727	0	0	0.21902	2.0426	7.9433	0	28188.6	128.14	41425.1	0.9149	12050.5	199.273	194.596	687.299	55.0455
DEP058	Verkamp	4.2288	1.6878	0	4.3044	0.80037	4.5711	0.25039	3.1488	5.0441	15.221	0.34553	0.1035	653320	0.30518	0	0	2.0872	1.0759	0	0	0	1.6048	0	0	13924	89.162	955.018	0.3134	0	130.096	72.9055	486.681	45.9223
DEP059	Verkamp	17.838	3.8471	0.18362	6.5904	1.9806	4.0296	1.0965	12.222	9.5311	19.954	0.54788	0.39144	312090	0.50289	0	22.388	5.2079	2.5633	0	0	0.20318	2.5058	12.08	0	18487.2	0	562.494	1.739	2562.83	272.2	152.042	254.547	195.284
DEP060	Verkamp	0	6.3189	0.13116	6.7725	1.6803	2.9554	0.50782	10.687	6.0004	23.196	1.6236	0.33405	268270	0.49404	15.658	34.522	0.68161	3.2537	0	0.11691	0.13573	1.8938	0	0	23445.5	104.33	95012.5	1.152	15421.4	114.215	275.508	724.717	57.9599
DEP061	Verkamp	57.892	12.28	0.15061	13.602	3.0465	3.3727	0.71144	26.71	271.96	66.089	0.64958	0.59831	597450	0.485	256.31	0	1.3435	11.176	0	0	0.34779	1.7684	46.178	0	16768	231.87	3180.23	2.063	0	878.582	78.5087	353.011	284.938
DEP062	Verkamp	66.463	0.64804	0	0	0.33338	3.1343	0	1.0377	2.1872	30.444	0	0	681290	0	0	0	3.1759	0.13238	0	0	0	0.26773	0	0	5891.34	0	0	0.1231	0	12.2174	98.4513	0	25.1988
JDR099	Meramac Springs Park (r)	8.9208	0.5157	0	3.0439	0.2563	1.3876	0	1.3153	0.3601	21.6089	0	0.03	14261.2	0.1345	0	0	4.9465	0.1185	0	0	0	0.158	3.53	0	5780.3	0	0	0	0	1.65	312.9	0	18.19
JDR100	Meramac Springs Park (r)	12.8374	0.4489	0.0244	0	0.1455	0.7937	0	0.9482	0.6421	34.5189	0	0.0237	14832.4	0.1492	0	0	0.7834	0.1148	0	0	0	0.5591	8.92	0	9002.4	148.5	0	0	0	2.82	323.8	275.6	14.57
JDR101	Meramac Springs Park (r)	56.7117	1.4486	0.0219	2.1793	0.3824	1.5727	0.1783	3.415	7.5745	12.2342	0	0.0537	21178.6	0.6417	0	0	2.295	0.3388	0	0.0289	0	0.4472	8.18	0	8073.5	0	0	0	0	9.59	240.6	248.7	53.29
JDR102	Meramac Springs Park (r)	22.2902	2.5501	0.0242	5.7316	0.9331	2.7074	0.2219	5.6211	1.2139	16.3361	0	0.13	43927.8	0.726	0	0	1.481	0.2892	0	0	0.0911	0.6271	0	0	14895.7	45.2	0	0.2682	0	4.96	270.3	0	18.94
JDR103	Meramac Springs Park (r)	241.924	1.1555	0.123	0	0.6573	5.7792	0.4364	2.7502	34.0817	246.618	0.2524	0.05	44298.4	1.2129	39.2173	0	5.9173	1.31	0	0.1603	0	2.158	8.86	84.02	10623.6	0	0	0.3857	1532.8	13.68	338.1	916.2	144.66
JDR104	Meramac Springs Park (r)	1176.57	1.928	0.1348	4.04	0.8764	6.8168	0.3972	5.1786	32.5523	143.713	0.2902	0.0771	98576.4	2.2525	0	11.77	12.8374	1.5555	0	0.3417	0	2.9201	13.99	90.99	9466.8	36.2	0	0.5822	1791.5	57.48	359.4	1809.3	107.41
JDR105	Meramac Springs Park (r)	1271.84	2.2513	0.1625	4.213	1.1677	8.6796	1.0949	6.0247	34.9173	478.044	0.3652	0.1145	135863	5.0021	0	20.29	1.572	3.1444	0	0.3818	0	5.5887	13.07	146.73	47419.3	55.8	0	1.3047	4429.3	54.05	271.8	1948.1	434.76
JDR106	Meramac Springs Park (r)	98.5064	0.3104	0.0728	0	0.1885	1.5573	0	0.9357	8.7783	71.0782	0.1725	0	21755.2	0.6026	0	0	4.7735	0.5643	0	0.0349	0	0.5569	4.28	0	6447	0	0	0	560.9	5.75	342.8	82.8	48.44
JDR107	Meramac Springs Park (r)	418.296	1.338	0.031	0	0.6654	5.5781	0.2103	3.3796	11.7762	87.6041	0.2838	0.0686	48313.9	1.662	0	9.07	5.0691	1.2428	0	0.272	0	2.1206	7.33	76.44	8653.9	55.5	0	0.0708	1948.2	16.34	315.6	1408.2	72.37
JDR108	Meramac Springs Park (r)	457.52	0.5545	0.0495	0	0.5935	2.482	0.4834	1.5869	54.2915	46.4843	0	0.0976	104324	0.2678	0	0	4.4522	0.8401	0	0	0	0.8001	0	0	10483.6	116.6	757.6	0.5285	0	25.19	271.3	254.8	47.19
JDR109	Meramac Springs Park (r)	385.045	4.3971	0.0341	13.1112	2.0726	9.7138	0.2842	11.7931	107.587	290.712	0	0.2722	511938	0.5586	699.313	0	5.1964	3.9882	0	0	0	0.7291	263.77	0	10153.8	0	0	1.1	0	115.9	254.8	0	781.8
JDR110	Meramac Springs Park (r)	1703.97	9.8792	0.2346	18.3089	4.1625	6.8205	1.5514	24.2784	354.733	283.029	0.4352	0.8241	537718	0.5342	520.99	0	27.1045	10.3038	0	0	0.5158	2.395	50.62	0	23378.9	55.2	0	3.2	0	328.7	210	0	1217.5
JDR112	Meramac Springs Park (r)	118.868	10.8422	0.1872	11.2546	2.8782	11.9728	0.7771	19.0667	91.4386	329.813	0	0.4272	600340	0.7176	252.264	0	5.9076	11.7037	0	0	0	2.7162	137.93	0	10123.2	0	0	1.9	0	45.4	245.3	671.5	799.1
JDR113	Meramac Springs Park (r)	232.599	10.6591	0.111	14.947	2.8964	11.3585	0.8371	17.738	142.229	148.008	0	0.5149	603425	0.397	421.176	0	9.1186	12.4678	0	0	0	1.2345	213.38	93.06	7378.5	0	0	1.9	0	93.7	275	0	797.1
JDR114	Meramac Springs Park (r)	130.533	8.0224	0	5.5828	1.3027	4.104	0	17.648	11.4857	152.883	0.2823	0.1784	631813	0.3313	0	0	5.4083	1.0009	0	0.1076	0	1.3619	0	0	7476.2	18.7	0	0.5	0	27.9	272.3	471.6	129.7
JDR115	Meramac Springs Park (r)	194.898	8.1905	0.3087	16.7723	4.1986	15.133	0.9265	18.0337	197.827	292.882	0	0.698	604902	0.4033	462.497	0	8.6598	6.7151	0	0	0.2097	2.3177	247.17	121.484	16662.3	0	0	2.7007	0	52.4271	237.289	391.13	697.086
JDR116	Meramac Springs Park (r)	339.291	1.3915	0.031	0	0.4877	2.0077	0.2189	2.782	5.8534	26.4315	0	0.0635	243756	0.6477	0	0	2.4528	1.0478	0	0.1273	0	0.9003	12.47	0	7893.4	0	0	0.3	536.8	5.6	322.8	734.3	81.4
JDR117	Meramac Springs Park (r)	16.6251	0.8295	0	0	0.3706	2.0112	0	1.976	0.9827	31.1128	0	0.0377	72271.4	0.664	0	0	1.1256	0.7272	0	0	0.0374	1.6934	7.49	0	8042.7	0	0	0.1	0	13	257.2	0	75.5
JDR118	Meramac Springs Park (r)	330.526	11.9232	0	11.5798	2.5486	8.8604	0.2136	27.2896	56.1186	72.3337	0	0.3794	449500	0.2386	475.144	0	3.7671	0.9873	0	0	0	0.724	75.99	0	7444.7	0	0	0.9	0	218.5	285.1	0	220
JDR119	Meramac Springs Park (r)	166.161	2.4781	0	0	1.7522	16.7668	0	7.061	9.6634	351.405	0	0.0932	609342	0.9323	143.53	0	9.0633	0.7583	0	0	0	2.921	47.68	0	7054.6	0	0	0.4	0	17.9	237.5	734.4	284.2
JDR121	Meramac Springs Park (r)	284.882	4.9961	0	14.2201	1.2286	5.0309	0	12.3115	17.7391	33.8403	0	0.1611	286863	0.1695	122.39	0	2.5035	0.6526	0	0	0	0.2256	63.2	0	8372.9	0	0	0.4	0	88.7	259.2	0	140.5
JDR122	Doug Wood Property (r)	11.5058	33.0891	0.4793	28.1275	5.794	3.3327	3.3519	75.9252	15.629	64.7562	3.0638	1.0683	27469.3	12.9237	0	80.3	0.7891	8.6299	0	1.0231	0.748	9.9738	55.32	293.42	57054.3	473.2	3444.7	4.9	18028.7	1000.4	5263.2	4282.2	74.1
JDR123	Doug Wood Property (r)	11.7854	35.0523	0.5002	53.804	6.2436	3.1353	3.7685	80.8678	16.399	67.1438	3.4081	1.1447	28740.5	13.9809	0	83.7	0.9085	9.2108	118.3	1.1534	0.6775	10.7143	59.14	306.8	68114.1	608.8	3149.7	4.5	16611.2	917	5433.6	4606.1	85.8
JDR124	Doug Wood Property (r)	3.0083	13.2686	0.0791	4.764	0.645	1.5669	0.3149	11.743	1.2925	9.5632	0.5984	0.1006	5072.7	1.721	0	6.56	0.1475	1.9176	0	0.1102	0.0654	1.7334	8.14	47.8	17467.2	0	0	0.4	1944.1	44	273.6	271.4	12.6
JDR125	Doug Wood Property (r)	8.7845	34.9514	0.4932	34.2126	6.2694	4.2506	3.1326	82.0311	12.6803	68.4112	3.4893	1.1451	28073.9	13.8796	0	82.79	0.8391	9.0874	119.25	1.1208	0.8108	10.7762	53.3	309.03	60495.3	512.2	3709.4	4.9	19670.7	843.4	5714.8	5798	100.3
JDR126	Doug Wood Property (r)	11.8525	34.3789	0.4876	32.0261	6.1492	3.37	3.4395	81.0422	12.8709	68.484	3.4211	1.1536	28179.9	13.7298	0	79.08	0.9078	9.0033	88.25	1.0847	0.7629	10.6594	54.66	328.25	61865.3	537.9	3381.6	5	16339.5	849.5	5793.5	5214.9	92.7
JDR127	Doug Wood Property (r)	9197.92	7.8078	0.1512	15.4394	4.2948	5.3357	2.0805	16.8458	45.4419	31.5368	0	0.9396	450860	0.624	110.37	0	8.3361	3.2435	0	0	0.554	3.492	63.5	122.74	30325.2	0	0	3.8	0	187.3	234.7	348.7	28.9
JDR128	Doug Wood Property (r)	2079.2	15.9692	0.5235	10.6716	3.5742	11.9179	2.7582	25.5807	62.052	38.24	0	0.6998	281608	2.1512	202.18	0	2.3341	7.7472	0	0.237	0.579	4.631	82.78	95.61	22369.5	0	0	4.4	1214	138.5	292.1	2117.6	36.5
JDR129	Doug Wood Property (r)	1218.14	13.7842	0.2914	11.2758	3.2546	5.9035	1.5518	21.7229	13.6357	18.9356	0	0.6498	257510	1.3452	0	0	1.1316	3.7284	0	0	0.549	2.906	43.32	0	9209.7	0	0	2.4	760.4	79.4	268.9	524.1	36.5
JDR130	Doug Wood Property (r)	1128.44	7.3852	0.2248	11.1141	2.9203	7.0337	0.9336	12.5013	2.951	43.8356	0.6224	0.4623	164250	2.2203	0	11.03	0.3223	9.9728	0	0.237	0.325	3.817	62.65	52.57	19384.5	0	0	1.5	3200.7	129.3	271	954.2	29.4
JDR131	Doug Wood Property (r)	157.494	20.5177	0.7172	33.9085	8.0915	16.8503	3.24	21.7304	64.8405	91.8231	0.4748	1.5036	448610	0.8436	220.26	0	1.6408	37.646	0	0	1.14	6.617	433.42	154.45	19588.3	0	0	5.1	2915.8	1622.1	274.3	0	104.7
JDR132	Doug Wood Property (r)	6.0762	9.9476	0.0661	5.1799	0.7107	1.2337	0.3237	10.8892	0.9932	23.0077	0.9302	0.1106	10637.3	1.5059	0	10.53	0.1944	1.8007	0	0.156	0.07	2.432	7.66	49.44	22042.3	12	0	0.4	2273.3	46.3	236.5	782	27.5
JDR133	Doug Wood Property (r)	7.2302	13.1113	0.041	6.8312	1.0122	1.1828	0.3713	169.03	3.0583	16.5855	0.943	0.1667	12679.3	1.3508	0	10	0.3832	2.264	0	0.199	0.082	3.628	8.08	37.43	23922.3	151.6	0	0.4	0	880.5	276.8	0	23.8
JDR134	Doug Wood Property (r)	5.5931	9.9714	0.0547	6.2673	0.7649	1.3037	0.3388	10.258	0.8356	15.3481	0.827	0.1157	9913	1.3292	0	7.05	0.2241	1.7284	0	0.161	0.074	2.496	7.8	46.65	18907.9	0	0	0.5	1271.1	30.2	274.4	703.1	20.3
JDR135	Doug Wood Property (r)	4.1272	11.6898	0.087	5.326	0.7249	1.4169	0.2989	11.023	0.8291	12.8473	0.7627	0.1054	7988.2	1.3639	0	9.54	0.1674	1.6121	0	0.15	0.093	2.267	7.64	28.3	21100.6	46.3	0	0.5	1325.9	45	265.9	680.3	24.3
JDR136	Doug Wood Property (r)	5.9673	21.8623	0.0417	10.19	1.0537	1.5856	0.3381	15.7067	1.4507	17.1373	0.9433	0.1676	11182	2.4833	0	10.64	0.2592	2.1469	0	0.204	0.058	2.94	13.94	51.71	19158.8	0	0	0.4	918.7	42.4	285.3	597.9	25
JDR137	Bald Eagle Mine (r)	232.198	14.4316	0.1123	12.3957	2.0846	5.5152	0.7992	24.5222	10.6244	12.1352	0.766	0.3547	206610	1.6156	0	20.64	0.8586	7.0846	0	0.382	0	4.504	36.54	120.26	27768.8	0	0	1.1	2203.9	98.8	318.6	1338.8	27.7
JDR140	Bald Eagle Mine (r)	4207.84	10.9032	0.0479	8.4559	1.5522	7.8252	1.1107	16.5106	2.0437	77.4461	0.6544	0.2409	289699	2.8054	0	0	7.5346	6.0099	0	0.394	0.273	4.711	0	92.85	14188.4	0	0	0.9	3882.9	20.6	325.3	2100.6	47.5
JDR142	Bald Eagle Mine (r)	57.1933	4.6684	0.0851	4.0466	0.7821	3.2806	0.2657	24.1147	4.2441	6.5418	0.3331	0.0978	44506.3	0.7572	0	10.13	0.3393	3.9817	0	0.111	0	2.195	15.02	86.24	21781.4	34.2	0	0.4	1988.5	46.3	348.8	1014.4	18.2
JDR144	Bald Eagle Mine (r)	104.575	1.1601	0.1007	3.1533	0.9031	4.2127	0.3079	3.9827	4.8139	10.9914	0	0.1241	85530.2	0	0	0	0.5992	9.9444	0	0	0	1.091	21.17	53.55	9485.6	0	0	0	0	47.2	331.3	265.4	22.2
JDR145	Bald Eagle Mine (r)	105.94	1.037	0.1174	5.9355	1.0937	4.9206	0.4376	3.5323	6.028	14.1839	0	0.1699	105929	0.1245	0	0	0.628	11.5285	0	0	0.191	1.291	34.64	0	8680.3	0	0	0.5	0	59.4	367.6	0	27.5
JDR147	Bald Eagle Mine (r)	6542.48	8.4301	0.0799	11.7459	3.2933	9.7942	1.3919	20.4365	18.0173	40.6797	0	0.6286	368716	1.377	0	0	2.8495	6.6033	0	0.161	0.309	3.974	29.5	0	24402.6	0	0	2.6	1826.2	45.8	333.9	1243.2	46.7
JDR148	Bald Eagle Mine (r)	3436.96	6.4509	0.1458	14.6943	3.849	7.4068	1.5458	20.2078	19.2767	29.5439	0	0.7773	457176	0.8115	0	0	3.3035	6.2455	0	0	0.5269	2.9144	37.9306	0	21556	0	0	3.2455	1214.8	51.5857	284.613	774.798	39.8525
JDR149	Bald Eagle Mine (r)	3023.69	6.9727	0.0962	8.043	2.7733	6.9066	1.3783	17.3282	21.3197	27.4968	0.261	0.5468	310834	1.2534	0	0	2.5353	5.5811	0	0.302	0.32	2.763	37.15	0	21910.7	0	0	2.2	425.3	57.3	347.9	802.5	25.5
JDR150	Bald Eagle Mine (r)	2036.51	9.1243	0.2877	10.0479	3.0478	10.9047	1.3343	28.2778	4.9266	55.2356	0	0.5511	388821	3.44	0	0	4.7688	6.3235	0	0.437	0.526	5.908	0	177.04	25234.6	51.6	0	2.4	1114.1	47.1	359.9	1574	75.3
JDR151	Bald Eagle Mine (r)	3700.91	6.838	0.0831	0	2.6479	6.9375	1.2763	18.0553	16.8989	54.0449	0	0.5154	353312	1.0842	0	0	2.792	6.0427	0	0.114	0.378	4.037	26.35	0	20885.8	0	0	1.9	925.1	45.8	363	917.8	48.7
JDR162	Site 810 (r)	11.3625	7.3132	0.0535	3.244	0.5293	1.1306	0.1821	10.8471	0.4353	23.0549	0.5596	0.0804	14162.2	1.7311	0	5.15	0.3536	3.0276	0	0.244	0.041	4.209	6.75	54.47	21152.3	0	0	0	0	16.5	317	756.9	24.8
JDR162B	Site 810 (r)	9.3751	5.2907	0.0168	1.9827	0.3896	0.7704	0.1915	7.2375	0.3057	18.5681	0.4162	0.0546	10461.3	1.4155	0	3.58	0.2889	2.2977	0	0.185	0	3.103	7.38	70.73	18810.7	0	0	0	0	14.8	329.1	654.9	27
JDR163	Site 810 (r)	20.6297	5.7912	0.0281	0	0.4602	1.1717	0.4688	8.9867	0.5441	21.3047	0.4863	0.0885	13758.6	2.0632	0	6.05	0.3291	3.0936	0	0.199	0	3.875	8.28	66.82	24388.1	0	0	0.6	0	24.1	345.3	513.1	28.6
JDR164	Site 810 (r)	13.9103	9.5673	0.0223	5.2332	0.6743	1.4639	0.3442	13.8584	0.4725	19.7357	0.6279	0.1047	13048.7	1.8481	0	8.47	0.3346	3.6326	0	0.231	0	4.796	5.65	54.03	25661.8	0	0	0.6	0	23.5	343.7	750.8	30.9
JDR165	Big Spring (r)	57.1071	410.072	1.8417	367.098	64.5926	5.6016	16.7365	287.58	111.464	86.4921	7.9531	12.7745	51908.3	4.8321	204.16	101.25	2.4064	14.0644	0	1.014	7.306	14.232	96.5	300.53	105733	283.9	792.7	33.7	11297.6	988.2	608.1	3465.1	168.4
JDR166	Big Spring (r)	50.4207	583.174	2.374	595.277	91.6949	4.2974	21.4775	335.184	118.334	100.547	8.3518	18.3103	54002.2	5.3037	281.52	100.34	2.5379	15.5314	0	1.106	9.952	14.75	103.03	377.66	107536	282.7	1125.2	44.9	13096.4	1024.7	752.7	4609.5	190.1
JDR167	Big Spring (r)	57.2813	479.879	2.1108	477.444	74.6766	3.8935	18.991	314.483	92.9113	94.103	8.1486	14.824	52751.7	5.0234	289.57	96.76	2.5567	14.2243	0	1.087	8.555	14.425	98.81	377.63	105640	156.1	1440.6	38.5	12050.2	851.6	649.4	3391.7	166.2
JDR168	Big Spring (r)	55.6366	204.171	1.0111	190.37	32.1819	6.095	9.0706	247.269	87.3387	82.5717	7.8524	6.3222	52561.4	5.6181	153.05	91.52	2.4713	13.6479	0	1.098	3.678	14.234	81.83	264.86	102167	241.4	2374.5	17.5	9248.2	698.8	678.8	3152.1	176.7
JDR169	Big Spring (r)	51.2278	325.666	1.4076	290.966	49.8826	4.7512	12.7289	283.894	79.2157	87.5001	7.728	9.8177	50963.2	5.5789	199.19	93.81	2.4734	13.2386	0	1.184	5.548	13.962	83.76	240.6	98281	304.3	1577.9	25.4	10147	655.1	755	3772.8	159.8
JDR170	Big Spring (r)	52.8197	22.9033	0.4126	17.2172	3.5623	6.2739	1.8954	78.8111	11.0881	72.4402	6.6231	0.6438	46724.8	6.0905	59.5	87.71	2.3768	12.4713	0	1.136	0.508	13.279	64.88	198.98	91790.9	220.9	977.3	3.1	10369.9	167.9	678.7	4214.6	138.9
JDR171	Big Spring (r)	51.2472	23.2231	0.3418	16.8865	3.6154	6.089	1.9572	85.2801	11.41	72.7138	6.9199	0.6194	47559.9	5.5326	0	85.06	2.3785	12.8611	0	1.033	0.698	13.771	70.41	153.51	90770.9	262.4	0	2.7	9706.6	175.7	653.1	3306.1	137.4
JDR172	Big Spring (r)	54.1822	23.846	0.3809	18.7834	3.5786	6.5981	1.9686	81.6307	11.6459	79.1487	7.5244	0.654	50767.8	5.4069	0	92.92	2.2802	13.4393	0	1.065	0.455	14.359	79.56	133.36	102679	217	516.7	2.6	8976.6	179.1	654.2	3563.4	148.6
JDR173	Big Spring (r)	52.3661	23.9435	0.3416	17.772	3.5469	6.3356	2.0454	81.4658	11.5502	76.064	6.9721	0.6462	48744.9	5.2309	77.79	87.46	2.2375	13.0862	0	1.006	0.37	13.879	78.5	124.47	96348.9	238.9	0	2.8	10802.6	173.1	660.6	3822.1	150.9
JDR174	Big Spring (r)	57.658	23.7819	0.387	18.4063	3.6763	6.4596	1.8686	91.0021	12.1837	79.1377	7.6901	0.6517	53054.6	4.8365	0	90.14	2.2396	14.1731	0	1.057	0.463	14.987	75.56	126.42	104935	215.6	837.7	2.9	11565.3	186.8	636.5	3676	146.5
JDR175	Big Spring (r)	38.0412	25.5232	0.2471	14.8464	2.8186	4.4704	1.7126	38.5816	7.1595	83.3527	8.4049	0.5311	51999.9	7.486	0	90.39	1.8895	10.5551	0	1.327	0.473	15.365	73.54	203.33	103798	211.7	1277.8	2.7	8288	155.9	587.2	4380.5	148.6
JDR176	Big Spring (r)	37.9708	26.6556	0.3299	13.8461	2.9463	4.4652	2.0619	40.3231	7.2939	82.1064	8.3761	0.5002	50930.3	7.6399	0	84.61	1.8575	10.3766	0	1.326	0.395	15.217	72.12	175.08	99965.6	157.5	896.1	2.5	8391.1	158.9	617	4198.7	141.2
JDR177	Big Spring (r)	38.669	25.628	0.3619	13.3437	2.8135	4.5687	1.8178	38.8234	7.1343	80.2533	8.1762	0.497	49772.6	7.628	71.19	80.27	1.7509	10.2387	0	1.332	0.427	15.103	67.22	186.79	98713.3	160.8	558	2.5	8624	155.9	613.6	3971	122.5
JDR178	Big Spring (r)	39.582	24.8509	0.326	14.8629	2.8326	4.3765	1.9586	38.4876	7.2545	81.089	8.1297	0.4892	50062.1	7.7238	0	80.81	1.7869	10.0684	0	1.258	0.414	14.691	67.24	161.83	95720.2	164.7	951.6	2.5	7296.8	161.2	583	4331.6	147.4
JDR179	Big Spring (r)	39.193	24.7065	0.3345	15.04	2.6987	4.1114	2.0445	37.1583	7.2709	80.7974	8.2127	0.4987	51514.8	7.3382	0	73.19	1.9008	10.192	0	1.322	0.396	14.733	73.81	138	103651	146.9	564.9	2.5	7458.9	149.2	570.6	3955.2	143.1
JDR180	Big Spring (r)	45.4359	26.6902	0.3364	17.7115	2.8125	4.9151	1.7368	43.8643	9.1876	83.2232	8.9143	0.4822	56615.6	5.845	0	92.19	1.897	13.0204	0	1.233	0.273	15.797	85.99	178.33	113599	224.6	1012.4	2.5	9639.2	201	754.5	3852	148.6
JDR181	Big Spring (r)	43.9214	27.8694	0.2731	15.1899	2.9092	4.7051	1.7701	47.319	8.8427	82.7904	9.5113	0.5114	58827.2	5.5967	0	98.68	1.8761	14.1252	0	1.252	0.362	16.747	88.3	159.86	121987	169.8	1362.8	2.5	10979.7	208.1	654.9	3669.1	149
JDR182	Big Spring (r)	45.4942	27.3021	0.2968	17.6101	2.8013	5.0495	1.5345	47.5168	8.6151	83.6628	9.2346	0.4848	59239.1	5.2117	49.48	85.84	1.9889	14.141	0	1.275	0.325	16.447	88.25	103.23	118230	145.9	0	2.3	12009.7	202.7	663.7	3991	149.9
JDR183	Big Spring (r)	46.9408	27.515	0.2535	16.0652	2.6735	4.7214	1.7369	46.2204	8.9213	82.0413	9.2706	0.481	58478.8	5.5514	0	96.82	2.0883	13.7458	0	1.241	0.383	16.161	83.08	111.08	120258	181	0	2.5	9034.3	207.3	591.5	4239.6	161.8
JDR184	Big Spring (r)	44.1341	26.8026	0.2789	17.0509	2.7761	4.9944	1.8835	47.1598	9.0009	82.5331	9.068	0.4761	58755.7	5.3119	94.61	93.29	1.9395	13.8145	0	1.188	0.408	16.447	92.12	134.43	117605	174.2	426.3	2.1	9086.4	208.3	615.9	4198.8	133.9
JDR406	Truman Road	29.708	42.264	0.263	31.485	7.451	12.3	2.096	52.465	7.606	22.712	1.018	1.503	596644	0.7167	0	27.41	6.1105	3.748	0	0.2768	0.9186	1.7179	54.86	0	34988	111.1	917.3	5.4268	5245.8	680.03	388.9	507.1	85.93
JDR407	Truman Road	16.057	3.724	1.383	11.296	14.623	13.651	10.579	9.013	59.572	7.657	0	5.458	610149	0	0	0	2.0456	5.3351	0	0	5.2874	0.2051	77.88	170.35	49215.8	0	0	27.4482	0	1288.85	218.4	0	143.96
JDR408	Truman Road	76.85	17.181	0.344	33.784	12.968	14.415	3.309	39.088	5.743	8.484	0	3.14	631687	0	0	0	5.7984	6.8709	0	0	2.3979	0.2237	21.19	0	21837.5	0	7921.9	10.9771	0	642.46	339	534.7	134.22
JDR409	Truman Road	17.5	4.922	0.11	6.399	1.379	2.643	0.613	7.566	1.292	57.55	0	0.319	649071	0	0	15.83	6.0652	0.7027	0	0	0.2654	0	0	0	14439.5	101.1	10612	1.3059	827.8	44.83	358.6	0	58.95
JDR410	Truman Road	14.077	2.416	0.404	7.584	4.179	13.136	3.065	9.024	4.112	8.752	0	1.164	512655	0.5822	0	0	3.428	11.0285	0	0	1.5712	2.3258	0	0	117904	50.6	0	8.4257	0	123.8	268	0	862.47
JDR411	Truman Road	43.926	3.126	0.192	7.934	2.352	4.544	0.646	7.367	82.937	9.478	0	0.524	577366	0	0	0	1.1442	1.755	0	0	0	0.3541	103.83	0	23862.4	367.1	4064.8	0	0	6730.48	192.6	0	428.46
JDR412	Truman Road	49.01	21.2	2.551	57.643	20.794	27.457	18.598	63.551	249.673	28.65	3.755	4.974	259219	2.4519	770.18	30.43	2.341	26.4534	0	0.3389	5.1078	2.0745	206.78	273.55	27471.3	0	144268	28.1195	0	3192.85	412.6	0	138.03
JDR413	Truman Road	44.268	24.388	0.486	46.627	14.311	97.097	4.901	58.962	52.834	17.129	1.267	1.724	620871	0.6241	0	28.75	5.3666	5.0864	0	0	1.4652	1.6184	340.06	619.32	20267.3	96.1	788.9	8.4538	0	2012.54	505.9	0	84.44
JDR414	Truman Road	26.862	11.776	0.358	14.764	6.756	10.935	1.934	25.806	21.82	22.274	0.826	1.501	642664	0.3621	0	18.44	3.8541	4.3514	0	0	0.9696	0.7255	77.48	0	14174.8	152.3	2587	4.8202	0	992.2	356.4	362.6	123.74
JDR415	Truman Road	46.832	11.863	0.353	17.431	5.781	15.787	3.323	18.431	22.477	52.277	1.386	1.224	573494	0.8636	117.39	36.5	5.2541	6.3565	0	0.2245	1.1881	2.0582	73.7	82.39	28069.5	164.6	6235.6	6.3816	4947.2	922.96	399.5	1308.3	119.43
JDR416	Truman Road	60.813	41.869	2.614	81.535	25.797	25.761	19.673	106.508	49.427	10.537	0.946	6.655	618451	0.4677	179.52	27.27	6.7426	5.2626	0	0	7.0779	0.9443	576.37	194.07	16059.3	0	0	40.4727	0	2645.65	424.7	0	45.08
JDR417	Truman Road	27.217	36.198	6.361	47.585	23.903	40.838	58.234	87.184	26.108	44.021	1.363	8.1	584523	1.0649	145.73	35.66	5.2436	10.882	0	0.3228	15.1216	3.2006	178.09	416.6	24321	131.9	935.7	101.073	5552.9	528.85	484.8	954.5	335.54
JDR418	Truman Road	40.045	823.606	1.502	602.498	123.856	14.67	16.06	1239.91	66.98	31.46	1.359	25.27	596703	0.9765	315.32	37.04	3.6188	4.0509	294.84	0.1915	12.3114	2.9519	285.48	506.52	16991.2	2400.6	3181	52.8059	0	3675.34	280.5	0	62.98
JDR419	Truman Road	22.375	19.885	0.358	33.87	16.362	13.942	1.597	40.68	38.668	17.376	1.093	3.667	603052	0.4441	0	31.16	4.1153	3.2921	0	0	1.6565	1.1037	257.75	182.36	16239.8	90.6	8451.2	6.2587	2964.3	1841.54	457.5	0	67.49
JDR420	Truman Road	17.454	12.516	0.223	18.904	5.297	5.584	1.513	30.266	27.006	8.471	0	1.102	637112	0.4377	0	0	3.1115	9.6306	0	0	0.4694	0.9431	50.46	0	17098.4	0	0	2.0086	0	2452.46	583.5	0	98.16
JDR421	Truman Road	56.35	13.307	0.42	11.932	4.06	17.782	1.379	29.065	7.073	22.752	1.973	0.633	543590	1.035	0	46.14	5.1209	4.5181	0	0.2607	0.3948	2.5336	45.63	96.11	19029.2	188.6	10798.5	2.5846	7184.7	879.77	456.1	0	122.29
JDR422	Truman Road	18.517	74.848	0.693	72.09	19.513	26.313	2.998	84.088	32.432	26.308	1.437	3.877	609574	0.9309	78.91	26.32	5.7621	7.313	0	0.2475	2.2181	1.8059	55.64	200.41	22029.4	102.5	2006.4	10.6003	5139.4	1021.13	389.6	459.7	134.1
JDR423	Truman Road	13.062	54.476	0.656	172.171	53.147	21.245	2.987	466.823	24.209	16.367	0	10.817	645602	0.4689	124.35	0	3.4444	9.8573	0	0	3.7657	1.4712	123.68	273.99	14298.2	77.1	2982.4	14.6772	0	551.21	298.3	0	172.48
JDR424	Truman Road	8.071	23.054	0.435	21.342	6.669	5.566	3.927	25.579	78.291	38.006	0.992	1.531	564408	0.6528	173.77	21.02	2.9746	5.9149	0	0.2036	1.3915	1.6849	1095.39	0	18965.8	0	0	7.495	3205.7	639.91	293.2	561.2	142.66
JDR425	Truman Road	35.049	10.396	1.165	32.112	16.067	69.228	2.127	37.554	22.786	8.409	0	2.938	582321	0.3626	0	0	1.2715	1.2334	0	0	2.1005	0	147.43	426.92	0	0	10404.4	0	0	9376.94	105.6	0	409.53
JDR426	Truman Road	6.485	25.552	0.477	63.922	19.8	5.71	4.604	69.164	85.572	11.957	0	4.465	239135	1.3643	166.74	0	1.5304	40.867	0	0	2.9354	1.7683	403.69	128.45	12252	337	215908	9.8043	0	7553	0	0	40.95
JDR427	Truman Road	187.543	10.492	0.124	12.284	5.694	31.298	1.215	23.336	20.172	36.347	1.163	0.777	617408	0.587	0	51.52	9.2088	2.2184	0	0.1296	0.5344	1.0913	46.26	214.46	21496.5	0	0	1.6563	0	2374.03	462.8	0	151.44
JDR428	Truman Road	23.525	12.599	1.005	66.339	29.527	14.418	6.648	63.283	149.495	17.535	2.571	7.293	395996	1.0296	175.96	70.86	0.5423	13.7546	0	0	4.8063	1.9059	554.72	167.44	19288.7	360.9	57721.4	11.1928	0	8094.92	290.9	0	346.83
JDR429	Truman Road	42.355	31.093	1.065	60.977	22.345	14.2	6.538	73.905	36.111	15.963	0.854	5.29	448695	0.9602	169.94	0	1.2133	12.6259	202.33	0	3.7473	1.1429	399.58	201.51	4496.7	423.5	84165.9	14.3972	0	5834.23	259.1	0	399.51
JDR430	Truman Road	32.481	37.357	0.618	39.507	10.74	12.819	3.56	33.137	21.242	15.876	1.218	2.37	619198	0.409	92.04	36.31	7.7252	9.8901	0	0	1.7064	2.6815	115.25	132.29	19032.2	0	0	8.4657	0	3123.3	377.6	0	99.77
JDR431	Truman Road	29.863	6.877	0.25	5.664	1.335	2.075	1.402	13.458	76.597	45.328	0	0.276	199970	0.695	70.26	0	0.5536	3.4754	137.75	0	0.307	0.8444	356.24	0	15007.4	458.3	239481	0	0	5440.55	285.1	0	217.97
JDR432	Solto	40.062	0.606	0.031	0	0.499	6.187	0	1.936	3.037	46.653	0	0	682417	0	203.73	0	3.0134	0.2292	0	0	0	0	0	0	10260.7	0	0	0	0	24.97	256.9	0	193.15
JDR433	Hayden	64.734	19.901	0.808	37.362	11.284	31.904	2.351	48.516	35.145	65.804	2.618	2.22	559886	2.6698	101.28	35.72	6.523	6.5192	0	0.1561	1.6879	2.4495	126.14	246.14	29078.3	589.6	4167.3	7.6956	6065.6	879.56	444.1	1177.3	181.59
JDR434	Hayden	34.6	58.893	0.372	46.256	9.487	4.247	3.347	212.702	258.679	20.883	0.477	2.081	569486	1.0011	329.41	0	4.803	11.4131	0	0	1.0665	2.117	483.53	0	0	0	0	0	0	29977.7	0	0	0
JDR435	Gateway	3.308	5.895	0.159	5.934	2.215	2.019	1.161	12.594	38.501	18.325	0.314	0.53	125272	1.0526	98.17	0	0.3177	16.9854	0	0	0.3169	2.1541	47.97	0	7894	0	0	1.8152	0	2846.53	277.1	0	24.17
JDR436	Gateway	43.642	8.374	0	14.606	5.048	33.955	1.36	37.698	45.855	15.048	0.637	0.507	625046	0.4107	0	0	5.4367	2.6689	0	0	0.6011	1.1758	55.59	182.53	21385.9	0	0	1.1706	0	3993.81	301.3	0	192.78
JDR438	Truman Road	50.624	24.115	0.63	22.227	6.083	15.283	3.172	47.322	31.062	78.932	2.467	1.201	477324	3.4971	124.01	55.68	10.3974	16.6072	0	0.4642	0.9414	5.2488	119.98	149.74	41271.5	230.2	1770.1	6.6728	4234.5	1159.03	496	1957.7	462
JDR439	Truman Road	51.458	11.145	0.09	10.968	3.883	23.063	0.675	25.091	7.239	15.365	1.096	0.459	576515	0.5253	0	40.47	5.7534	2.9574	0	0	0.4751	1.7745	27.08	119.8	26119.1	236.2	1159.5	1.3567	3594.5	1418.35	416.8	0	45.75
JDR440	Truman Road	9.537	12.324	0.391	39.126	10.035	12.747	1.784	40.866	48.393	5.637	0	2.39	214512	0.3828	0	0	0.3432	0.6989	0	0	1.5061	0.3321	54.56	64.12	13467	0	261441	6.7184	0	2626.63	502.4	0	86.17
JDR441	Truman Road	47.154	126.214	0.932	128.382	27.82	4.728	8.023	250.759	378.473	36.644	1.093	6.321	434874	3.5027	400.45	34.3	4.9836	12.5447	0	0.3237	3.9778	3.487	650.86	254.03	0	0	0	0	0	38500.9	0	0	0
JDR442	Lawless	11.122	6.38	0.2	9.679	2.366	7.077	0.779	14.478	57.363	50.022	6.065	0.391	64802.4	0.4169	202.84	88.14	0.7482	4.897	0	0.0922	0.3004	1.7407	92.03	49.7	41639.4	485.4	1597.5	1.6048	7578.2	1085.49	375.8	0	56.57
JDR443	Lawless	36.1	36.008	0.144	28.302	6.077	10.315	1.115	64.991	25.225	23.882	0.429	1.095	569593	0.9917	0	0	5.0449	13.4489	0	0	0.494	3.1923	43.87	0	38765.9	0	1096.8	2.6948	0	2270.24	313.6	0	107.85
