# Supplementary material for: Neutron activation data for the analysis of archaeological and geological hematite in Missouri and Illinois, U.S.A
Source: Data Brief. 2023 Nov 7;51:109787. doi: 10.1016/j.dib.2023.109787 (PMC10694049; doi:10.1016/j.dib.2023.109787)
Supplement: Supplementary file 2 [file mmc2.xlsx]

## Sheet: Sheet1
ANID	As	La	Nd	Sm	U	Yb	Ce	Co	Cr	Eu	Hf	Sb	Sc	Th	Zn	Al	Dy	Mn	Na	V
DEP001	725.089	164.334	225.924	65.4328	322.569	9.90961	341.579	69.4934	102.817	9.97989	5.05715	63.0029	21.1337	9.41138	152.144	159662	32.5741	13861.6	1901.56	553.691
DEP002	66.305	106.802	133.052	39.4215	124.845	17.333	125.864	43.8665	95.7282	7.47621	4.85273	19.2809	37.5647	13.0202	0	111833	37.6713	2173.58	679.919	1333.94
DEP003	5004.37	23.475	0	0	269.663	0	64.3308	63.804	1014.57	0	0	85.4384	3.23262	0	300.244	251493	0	393.355	6431.05	1991.51
DEP004	465.884	118.58	99.9396	23.7412	74.3178	5.33826	191.026	144.658	105.239	4.19682	4.25191	39.3638	21.8196	12.4612	358.297	131179	14.8465	7754.82	2503.17	462.172
DEP005	199.517	61.0491	0	21.331	88.8995	11.3963	135.129	188.722	118.991	4.05106	4.1896	12.8926	57.7209	11.0971	595.533	129055	22.8957	3775.14	1249.22	2416.33
DEP006	513.496	139.349	179.71	0	515.049	10.5009	283.42	258.613	115.584	4.6607	1.89829	79.1595	24.1328	10.2851	804.986	195676	29.9152	9456.58	2393.29	370.596
DEP007	290.377	116.545	139.572	38.5424	261.819	8.92281	261.447	69.3584	83.2232	4.41571	4.02966	51.588	16.6361	9.17806	75.5805	127186	19.2778	31225.9	2731.45	689.538
DEP008	371.452	123.544	167.5	54.7607	319.75	8.3017	182.06	767.455	221.726	7.18157	3.68507	98.6011	43.905	11.5721	2127.86	204060	24.0327	27023.5	1863.6	1150.82
DEP009	632.185	967.727	1500.68	211.373	108.527	31.2312	2286.37	991.558	234.012	35.466	7.00281	23.9172	168.541	3.74145	2481.76	152841	75.1426	27858.9	1209.99	6386.84
DEP010	326.538	204.683	216.4	54.0075	126.403	34.4711	322.412	81.8731	129.97	12.5569	3.41591	43.267	30.6783	11.5709	314.984	153766	82.2376	4828.27	1618.8	1111.34
DEP011	1178.95	194.59	156.43	36.4398	157.526	10.1239	238.032	443.728	98.9289	5.47653	3.31431	66.6476	25.3582	7.51504	1579.01	144947	23.7607	17880.7	2251.95	680.45
DEP012	509.06	68.3321	74.417	31.394	123.576	17.4925	202.191	221.978	145.76	5.84164	3.64809	27.4582	104.881	9.99874	1234.33	173367	34.3849	22582.9	2017.53	3123.17
DEP013	334.94	239.835	170.05	47.8675	193.302	22.42	317.511	261.107	90.1571	8.87887	1.48583	50.4824	28.6563	7.612	619.153	135688	55.2196	10820.1	2316.25	482.554
DEP014	201.823	1344.7	1287.17	261.672	86.9646	46.9985	2103.06	455.543	79.2308	57.922	2.65274	19.1048	17.611	5.27812	1485.94	128632	150.723	13848.8	1205.84	130.742
DEP015	1021.81	126.571	146.328	46.6406	193.026	17.5617	249.656	152.057	111.352	10.2033	3.7112	168.996	59.3881	8.55112	310.981	183706	53.9952	26531	2597.96	1403.64
DEP016	64.431	196.037	243.899	68.2553	51.248	38.4884	206.149	338.359	55.625	16.1394	0	3.66205	86.2682	8.53107	3344.57	0	70.0006	195826	0	0
DEP017	431.584	248.745	308.389	114.732	164.209	21.9503	503.045	316.82	90.6537	28.1708	3.45194	59.9092	27.2681	7.6979	1588.28	155677	83.6281	28865.3	1714.95	957.664
DEP018	839.947	104.177	0	26.2797	171.778	7.62493	232.002	109.312	152.95	3.01833	6.53013	77.5445	49.1925	18.0233	253.492	137153	15.3439	20799.6	2487.79	3493.91
DEP019	649.347	293.284	655.319	252.766	208.797	20.8777	675.26	1144.36	138.032	53.5256	2.68045	76.2783	81.6694	1.21206	3935.84	144879	105.224	30980.1	1512.41	1815.3
DEP020	593.252	75.496	106.144	38.8272	68.1815	7.98585	212.698	77.4573	99.2847	9.42803	4.11328	105.887	69.4604	10.8389	1544.7	136617	33.9138	2976.13	1303.72	1277.21
DEP021	963.266	54.9882	0	29.1522	64.0144	5.35588	0	46.6214	193.816	7.02085	0	292.387	184.69	0	0	328788	16.4705	514.296	7863.77	202.091
DEP022	405.921	734.206	851.045	205.445	120.071	49.1485	731.069	383.815	158.084	46.6957	5.40867	67.297	35.0181	14.2136	2257.94	170402	153.586	22696.7	1517.55	795.845
DEP023	570.313	37.4224	62.8084	0	271.799	4.19746	93.9234	109.101	95.1592	2.66465	4.98247	93.4722	18.4554	5.21411	932.707	112566	12.2193	13498	1413.13	748.845
DEP024	13.5941	45.1029	41.2035	7.15025	3.82613	2.27945	85.4528	12.7447	126.641	1.59204	5.62451	1.55737	14.0445	8.13669	66.629	74485.6	5.11003	323.298	22816.2	100.944
DEP025	448.368	124.279	82.6833	25.897	68.3089	7.50813	278.629	41.0751	110.358	5.1673	4.43121	35.6986	21.1108	10.0103	216.845	168843	19.0692	5237.35	2921.54	399.095
DEP026	871.448	70.3005	45.5954	17.3052	102.332	4.28163	72.5967	1206.46	70.6275	2.27045	0	57.8681	17.866	2.38526	3022.61	175519	6.63012	40598.7	2593.67	555.986
DEP027	250.34	69.0715	80.3906	28.2533	204.563	5.04607	160.988	56.1865	89.1707	3.19799	2.88218	28.8837	19.9523	8.16664	119.163	133621	12.3635	14527.7	1810.32	286.806
DEP028	130.622	63.8681	202.645	82.8728	45.2658	35.5546	193.364	466.202	102.342	19.5955	4.33522	7.37339	192.577	14.8763	1423.14	105262	84.5841	5540.83	1105.91	1179.93
DEP029	219.112	106.492	134.011	0	323.695	11.6053	204.473	142.428	109.51	5.68488	6.81709	47.0549	35.9123	17.4981	640.102	136368	28.1015	11784.7	1612.04	2347.6
DEP030	75.4439	21.9631	27.8703	0	104.962	2.03418	43.9527	21.4414	150.667	0	3.89772	24.0635	23.867	6.56427	22.3084	171059	5.03179	384.289	1230.41	970.728
DEP031	715.833	92.6355	107.082	46.5142	112.535	23.5941	174.251	709.667	89.6477	10.3674	0	56.7531	139.422	9.61674	1866.89	216895	50.1111	21459.4	1076.91	1315
DEP032	2145.06	43.1265	0	0	282.807	0	106.027	272.362	2564.18	0	8.61042	104.559	19.7302	21.2597	513.238	287750	2.27796	3756.8	2365.44	3058.61
DEP033	388.333	88.0502	58.8507	13.7683	46.2279	5.07438	139.337	479.529	1228.82	2.17881	3.59667	19.8759	31.7065	24.2417	195.271	162103	9.18104	8905.65	743.154	4919.09
DEP034	341.84	24.988	31.6655	8.39915	49.3354	1.43679	29.7197	48.3691	434.818	0.95258	2.66116	23.0341	6.76844	7.48908	132.313	87491.2	3.18193	1498.01	522.312	1420.38
DEP035	0	30.1366	0	17.9909	98.94	6.17129	119.123	112.445	419.068	3.51492	3.37783	49.1615	39.542	14.599	2.18964	307108	12.1745	3776.46	3070.48	1867.6
DEP036	0	0.900763	0.630402	0.220179	0.773666	0.0803137	1.78063	0.429851	11.1835	0.0369423	0.341507	0.216185	0.74019	0.771067	5.25009	15533.2	0.126937	44.202	223.898	20.5148
DEP037	11838.4	97.6365	0	21.3629	103.618	1.8099	326.998	36.9986	965.643	3.49707	6.7499	153.167	16.6089	22.7772	134.252	210170	7.1624	1074.26	1258.17	5162.62
DEP038	62.5706	37.9089	70.4793	21.2222	12.3173	7.65667	123.926	477.863	89.9661	4.99594	4.44656	6.30649	20.9724	9.90193	105.369	82880.5	18.0578	7780.72	623.054	371.095
DEP039	0	1.21931	0	0.205754	0.210857	0.0982324	1.94065	0.243372	1.51263	0.0499503	0.18748	0.0230492	0.16092	0.200039	4.59033	5777.09	0.34876	40.6743	251.223	0
DEP040	387.153	76.2938	60.925	13.5078	58.2592	2.69428	174.215	422.006	570.771	1.89612	6.63008	32.9711	22.7668	37.833	621.139	152048	4.16032	5677.86	979.859	4337.18
DEP041	0	6.28456	4.37348	1.09272	6.57879	0.777488	7.52652	3.46995	35.6724	0.158401	1.94401	1.37595	4.67074	6.80564	0	40158.1	1.11593	83.1446	292.17	146.759
DEP042	9.45977	15.9158	12.9875	3.8433	9.98147	1.42646	29.6102	259.085	260.161	0.761848	4.03162	0.577131	12.1548	12.8626	788.295	96744	2.55091	3719.15	396.106	809.689
DEP043	175.981	125.218	124.115	25.1477	109.718	13.7617	164.834	65.8532	123.28	4.94261	0	79.4324	32.9011	24.3214	0	221333	36.9374	6225.02	985.056	679.485
DEP044	997.521	2.58229	0	0.897966	7.39428	0	3.98377	4.66737	94.0512	0	0.503857	5.65542	1.56808	0.799047	30.8926	26451.7	0	42.3669	282.979	412.522
DEP045	4.55689	15.3508	27.9159	8.97275	13.3136	1.88716	35.6825	12.5885	74.8487	2.3414	2.82761	6.27702	7.77822	9.81284	6.29208	89600.9	6.98795	129.765	563.49	165.124
DEP046	3579.15	59.9553	70.6365	19.1583	137.926	3.96158	115.572	1150.58	3572.13	1.96228	5.12452	147.027	22.4559	22.1095	386.039	178505	9.18251	2495.63	1458.75	3238.45
DEP047	3.82198	6.53386	3.151	0.604976	0.575111	0.174712	9.8843	14.3682	13.4415	0.145732	0.0480648	0	0.335774	0.260421	33.0429	9284.64	0	2238.98	201.122	18.9461
DEP048	14.5031	21.9911	0	6.40495	25.536	2.02074	45.2994	25.8825	104.289	0.62877	4.09459	13.0322	14.9452	13.6553	0	130680	4.48537	210.137	733.195	250.999
DEP049	743.558	48.7708	21.0771	9.07917	36.4858	2.10399	86.1461	322.644	1120.27	1.30693	1.89209	21.8293	9.21245	6.0233	346.75	93911.7	4.50594	1460.16	336.266	2053.45
DEP050	1299.51	61.5214	66.5195	13.6822	106.936	0	92.0395	122.286	507.887	1.72977	0	83.2706	12.3548	10.1418	0	194561	3.63178	598.823	2646.15	824.626
DEP051	1.92109	10.6425	19.8595	3.55172	6.32485	0.232345	31.217	3.98173	25.9056	0.630672	0.394347	2.40505	4.05258	3.07313	0	22811.9	0.689288	177.592	223.205	203.49
DEP052	14.6902	8.79096	0	3.7172	39.3625	1.31947	29.5571	43.3386	138.229	0	1.79346	24.7069	14.318	8.00653	0	161850	1.9161	642.145	1041.07	539.542
DEP053	587.131	90.5458	111.171	17.7983	109.958	0.805592	214.505	1499.4	563.461	1.82989	12.9061	72.7804	39.7494	63.5882	625.262	212000	9.03784	9443.69	1455.74	3684.71
DEP054	273.226	106.245	95.8373	21.314	26.0428	4.03126	246.68	1907.85	311.219	4.18682	1.63014	22.7852	17.8928	8.78801	984.672	72724.5	13.2635	5107.6	673.793	2531.16
DEP055	792.917	232.271	203.985	43.0758	115.732	2.83511	430.223	248.067	628.229	7.57939	8.097	78.5513	23.9154	28.8378	316.281	199259	15.3348	4214.24	1457.55	4585.19
DEP056	1822.9	34.8081	50.448	12.051	107.547	2.62422	69.4041	64.0488	1085.11	1.10889	6.0672	88.878	42.1089	11.9546	803.47	204748	3.74403	1749.08	821.701	6935.85
DEP057	0	12.7627	15.4393	3.36002	7.24559	1.13546	26.8121	14.1125	72.5791	0.721947	1.60028	1.47445	6.71905	5.03276	19.5715	69453.9	2.25422	490.988	479.464	135.627
DEP058	64.1865	25.6181	65.3339	12.1483	69.382	3.80052	47.7938	76.5614	231.031	1.57097	4.63215	31.6804	16.3304	24.3583	0	211345	4.75691	1974.65	1106.59	697.027
DEP059	32.2117	6.94706	11.9009	3.57655	7.27662	1.98005	22.0704	17.2112	36.0328	0.706859	0.908115	9.40438	4.62879	4.52495	21.814	33384	3.14027	491.537	274.555	352.643
DEP060	0	10.2508	10.9867	2.72587	4.7944	0.823811	17.337	9.73415	37.6297	0.541913	0.801457	1.10574	5.27832	3.07222	0	38034.5	1.86883	185.286	446.943	94.0255
DEP061	397.157	84.2446	93.3139	20.8999	23.1378	4.8807	183.239	1865.73	453.391	4.10459	3.32725	9.21683	76.6708	12.1318	316.795	115034	14.1528	6027.34	538.594	1954.76
DEP062	2566.98	25.029	0	12.876	121.055	0	40.0787	84.4754	1175.83	0	0	122.662	5.11286	10.3404	0	227539	4.75445	471.868	3802.45	973.244
JDR099	9.10649	0.526434	3.10726	0.261635	1.41648	0	1.34268	0.367596	22.0587	0.0306245	0.1373	5.04946	0.120967	0.161289	3.60348	5900.62	0	1.68434	319.413	18.5686
JDR100	13.1155	0.458626	0	0.148653	0.810897	0	0.968745	0.656012	35.2668	0.0242135	0.152433	0.800374	0.117287	0.571214	9.11327	9197.45	0	2.8811	330.816	14.8857
JDR101	58.4826	1.49384	2.24735	0.394341	1.62181	0.183868	3.52164	7.81103	12.6162	0.0553769	0.661738	2.36667	0.34938	0.461165	8.43543	8325.61	0	9.88946	248.113	54.9541
JDR102	23.784	2.721	6.11572	0.995634	2.88884	0.236771	5.99781	1.29525	17.4309	0.138712	0.774654	1.58025	0.308581	0.669126	0	15894	0.286174	5.29241	288.415	20.2093
JDR103	258.283	1.23364	0	0.701747	6.16999	0.46591	2.93617	36.3863	263.295	0.053381	1.29492	6.31743	1.39858	2.30393	9.45912	11342	0.411781	14.6051	360.963	154.442
JDR104	1369.6	2.24433	4.70284	1.02019	7.93523	0.462368	6.02825	37.8931	167.292	0.0897497	2.62207	14.9436	1.81071	3.3992	16.2853	11020	0.677721	66.9107	418.366	125.033
JDR105	1578.47	2.79407	5.22872	1.44922	10.7722	1.35887	7.4772	43.3355	593.296	0.142105	6.20806	1.95099	3.90249	6.93608	16.2211	58851.7	1.61925	67.081	337.328	539.577
JDR106	101.669	0.320365	0	0.194552	1.6073	0	0.96574	9.06012	73.3601	0	0.621946	4.92675	0.582416	0.574779	4.41741	6653.98	0	5.9346	353.805	49.9951
JDR107	449.336	1.43729	0	0.714776	5.99202	0.225905	3.63038	12.6501	94.1048	0.0736905	1.78533	5.44525	1.33502	2.27796	7.87392	9296.06	0.0760537	17.5525	339.019	77.7402
JDR108	537.729	0.651711	0	0.697548	2.91713	0.568146	1.8651	63.8095	54.6336	0.114711	0.314749	5.23273	0.98738	0.940368	0	12321.5	0.621153	29.6061	318.862	55.463
JDR109	1436.56	16.4051	48.9166	7.73267	36.2412	1.06032	43.9989	401.396	1084.62	1.01555	2.08408	19.3873	14.8796	2.7202	984.1	37882.8	4.10399	432.411	950.634	2916.82
JDR110	7371.06	42.7355	79.2008	18.0062	29.5042	6.71106	105.024	1534.51	1224.33	3.5649	2.31085	117.249	44.5723	10.3603	218.972	101133	13.8426	1421.89	908.42	5266.67
JDR112	839.264	76.5511	79.4628	20.3215	84.5336	5.48669	134.62	645.6	2328.64	3.01623	5.0666	41.7104	82.6337	19.1777	973.851	71474.6	13.4149	320.545	1731.93	5642.02
JDR113	1695.05	77.6772	108.925	21.1073	82.7741	6.10029	129.264	1036.48	1078.6	3.75229	2.8931	66.451	90.858	8.99631	1554.99	53770.2	13.8461	682.83	2004.04	5808.8
JDR114	1350.81	83.019	57.773	13.4809	42.4698	0	182.628	118.859	1582.09	1.84615	3.42842	55.9672	10.3577	14.0935	0	77366.7	5.1742	288.72	2817.87	1342.19
JDR115	1442.51	60.6207	124.138	31.0753	112.005	6.85735	133.474	1464.19	2167.72	5.16614	2.98496	64.0942	49.7008	17.1541	1829.39	123323	19.9888	388.031	1756.26	5159.38
JDR116	520.801	2.13591	0	0.748606	3.08176	0.336005	4.27029	8.9848	40.5716	0.0974707	0.994201	3.76498	1.60834	1.38194	19.1411	12116.1	0.460492	8.59584	495.489	124.947
JDR117	18.541	0.925093	0	0.413309	2.24297	0	2.20372	1.09595	34.6983	0.0420446	0.740521	1.25532	0.811004	1.88855	8.35316	8969.56	0.111524	14.4981	286.84	84.2008
JDR118	925.054	33.3698	32.4087	7.13285	24.7979	0.597809	76.3763	157.061	202.443	1.06184	0.667777	10.5431	2.76319	2.02628	212.676	20835.7	2.51886	611.523	797.918	615.721
JDR119	1290.45	19.2455	0	13.608	130.215	0	54.8375	75.0484	2729.1	0.723815	7.24048	70.3879	5.88915	22.6852	370.295	54787.8	3.1065	139.016	1844.48	2207.17
JDR121	482.979	8.47022	24.1083	2.08293	8.52922	0	20.8725	30.0743	57.3717	0.273124	0.287365	4.24435	1.1064	0.382475	107.147	14195.1	0.678147	150.379	439.439	238.199
JDR122	11.9762	34.4418	29.2774	6.03087	3.46894	3.48893	79.0291	16.2679	67.4035	1.11197	13.452	0.821359	8.9827	10.3815	57.5816	59386.8	5.10032	1041.3	5478.37	77.1293
JDR123	12.2905	36.5544	56.1097	6.51116	3.26966	3.93	84.3333	17.1018	70.0212	1.19376	14.58	0.947433	9.60552	11.1735	61.6744	71033.1	4.69284	956.297	5666.45	89.4769
JDR124	3.03028	13.3655	4.79881	0.649712	1.57835	0.317201	11.8288	1.30194	9.63307	0.101335	1.73357	0.148578	1.93161	1.74606	8.19947	17594.8	0.402922	44.3215	275.599	12.6921
JDR125	9.15186	36.413	35.6433	6.53158	4.42835	3.2636	85.4615	13.2106	71.2721	1.19299	14.46	0.87419	9.46742	11.2268	55.5289	63025.1	5.10491	878.67	5953.79	104.494
JDR126	12.3501	35.8222	33.3707	6.40736	3.51148	3.5839	84.4446	13.4113	71.3592	1.20203	14.3062	0.945912	9.38129	11.1069	56.9548	64462.6	5.20992	885.165	6036.73	96.5918
JDR127	25883.4	21.9715	43.4471	12.0858	15.0149	5.85462	47.4048	127.875	88.7459	2.64408	1.75596	23.4581	9.12735	9.82664	178.692	85336.4	10.6934	527.07	660.456	81.3259
JDR128	3480.67	26.7331	17.8647	5.98335	19.951	4.61734	42.8231	103.878	64.0153	1.17149	3.60119	3.90738	12.9691	7.75248	138.577	37447.4	7.36578	231.855	488.987	61.1025
JDR129	1928.01	21.8169	17.8467	5.15121	9.34375	2.45611	34.3819	21.5819	29.9703	1.02847	2.12911	1.79104	5.90111	4.59946	68.5646	14576.6	3.79859	125.67	425.601	57.7703
JDR130	1474.78	9.65189	14.5253	3.81661	9.19251	1.22014	16.3382	3.85673	57.2898	0.604191	2.90176	0.421222	13.0337	4.98853	81.8788	25334.1	1.96039	168.985	354.176	38.4236
JDR131	439.22	57.2198	94.5641	22.5656	46.9922	9.03572	60.6018	180.827	256.077	4.19325	2.35263	4.57587	104.987	18.4535	1208.72	54627.9	14.2229	4523.72	764.969	291.988
JDR132	6.17004	10.1012	5.2599	0.721676	1.25275	0.328699	11.0574	1.00854	23.363	0.112308	1.52916	0.197402	1.82851	2.46956	7.7783	22382.7	0.406178	47.0151	240.153	27.9247
JDR133	7.3637	13.3534	6.95733	1.03089	1.20464	0.378156	172.151	3.11477	16.8917	0.169778	1.37574	0.390275	2.3058	3.69499	8.22919	24364	0.407385	896.757	281.911	24.2394
JDR134	5.67351	10.1148	6.35741	0.775897	1.32244	0.343671	10.4055	0.847614	15.5688	0.117363	1.34831	0.227322	1.75325	2.53189	7.91214	19179.7	0.507189	30.6342	278.345	20.5919
JDR135	4.17488	11.8249	5.38753	0.733275	1.43327	0.302353	11.1504	0.838679	12.9957	0.106618	1.37966	0.169334	1.63073	2.29319	7.72827	21344.4	0.505777	45.5199	268.972	24.5807
JDR136	6.06426	22.2175	10.3556	1.07082	1.61136	0.343593	15.9619	1.47427	17.4157	0.170323	2.52365	0.263411	2.18178	2.98777	14.1665	19470.1	0.406499	43.0889	289.935	25.4062
JDR137	329.551	20.4823	17.5928	2.9586	7.82754	1.13428	34.8035	15.0789	17.2231	0.503414	2.29297	1.21858	10.0549	6.39238	51.86	39411.3	1.56119	140.224	452.178	39.3137
JDR140	7183.19	18.6128	14.4351	2.64976	13.3584	1.89608	28.1852	3.4888	132.208	0.41124	4.7891	12.8623	10.2595	8.04215	0	24221	1.53639	35.1662	555.319	81.0872
JDR142	61.0801	4.98566	4.32161	0.835251	3.50355	0.283757	25.7535	4.53253	6.98638	0.104446	0.808659	0.362359	4.2523	2.34417	16.0408	23261.7	0.427184	49.4465	372.504	19.4369
JDR144	119.146	1.32174	3.59265	1.02893	4.79965	0.3508	4.53761	5.48462	12.5228	0.141391	0	0.682686	11.33	1.24301	24.1196	10807.2	0	53.7764	377.46	25.2931
JDR145	124.849	1.2221	6.99494	1.28892	5.79889	0.515708	4.16279	7.10395	16.7156	0.200226	0.146722	0.740093	13.5862	1.52143	40.823	10229.7	0.589246	70.0024	433.214	32.4085
JDR147	13837.5	17.8298	24.8428	6.96538	20.7149	2.94389	43.2235	38.1069	86.0382	1.3295	2.91238	6.02674	13.9661	8.40508	62.393	51611.9	5.49904	96.8678	706.204	98.7713
JDR148	9923.95	18.6265	42.4287	11.1137	21.3866	4.46338	58.3485	55.66	85.3057	2.24439	2.34314	9.5386	18.0334	8.4151	109.522	62241.2	9.37113	148.95	821.797	115.071
JDR149	5442.51	12.5505	14.477	4.99181	12.4316	2.48088	31.19	38.3745	49.493	0.984215	2.25606	4.56342	10.0457	4.97327	66.8683	39438.3	3.9599	103.137	626.204	45.8988
JDR150	4586.09	20.5473	22.6272	6.86344	24.5566	3.00475	63.6797	11.0944	124.387	1.24104	7.74665	10.739	14.2401	13.3044	0	56826.6	5.40464	106.066	810.47	169.57
JDR151	7479.08	13.8187	0	5.35107	14.0198	2.57924	36.4875	34.1506	109.218	1.04156	2.19103	5.64228	12.2115	8.15827	53.25	42207.6	3.83966	92.5561	733.578	98.4166
JDR162	11.5973	7.46435	3.31105	0.540239	1.15397	0.185864	11.0713	0.444297	23.5314	0.0820617	1.76688	0.360908	3.09017	4.29599	6.88951	21589.5	0	16.841	323.552	25.3126
JDR162B	9.51746	5.37104	2.01281	0.395516	0.782098	0.194408	7.3474	0.310342	18.8501	0.0554291	1.43699	0.293287	2.33259	3.15012	7.49206	19096.3	0	15.0247	334.097	27.41
JDR163	21.0437	5.90741	0	0.469435	1.19521	0.478207	9.16703	0.555018	21.7322	0.0902759	2.1046	0.335704	3.15568	3.95276	8.44615	24877.5	0.61204	24.5836	352.229	29.1739
JDR164	14.1748	9.74919	5.33269	0.68712	1.49173	0.350744	14.1219	0.481483	20.1109	0.106691	1.88324	0.340961	3.70166	4.88718	5.75742	26149.7	0.611407	23.9468	350.234	31.4875
JDR165	61.6853	442.946	396.528	69.7709	6.05067	18.0782	310.635	120.4	93.426	13.7986	5.21948	2.59932	15.1919	15.373	104.236	114210	36.4017	1067.42	656.85	181.9
JDR166	54.6395	631.97	645.085	99.3673	4.65698	23.2746	363.23	128.235	108.96	19.8424	5.74748	2.75025	16.831	15.9842	111.651	116534	48.6569	1110.44	815.681	206.006
JDR167	61.9542	519.026	516.393	80.7685	4.21112	20.5402	340.137	100.491	101.78	16.0333	5.4332	2.76527	15.3847	15.6018	106.871	114258	41.6407	921.071	702.376	179.758
JDR168	60.1576	220.761	205.839	34.797	6.59027	9.80767	267.362	94.4358	89.2814	6.83594	6.07462	2.67212	14.7569	15.3906	88.4794	110469	18.922	755.584	733.959	191.058
JDR169	55.254	351.261	313.835	53.8031	5.12462	13.7293	306.207	85.4416	94.3771	10.5893	6.01737	2.66779	14.2791	15.0593	90.343	106005	27.3963	706.587	814.339	172.359
JDR170	56.6011	24.5429	18.4498	3.81732	6.72305	2.03109	84.4532	11.8819	77.6262	0.68989	6.52652	2.54695	13.3641	14.2296	69.5247	98362.2	3.32193	179.92	727.288	148.844
JDR171	54.9863	24.9175	18.1186	3.87919	6.53327	2.1	91.5024	12.2425	78.0192	0.664593	5.93627	2.55204	13.7995	14.7758	75.5473	97393.8	2.897	188.52	700.752	147.425
JDR172	58.423	25.7124	20.2536	3.85869	7.11453	2.12268	88.0199	12.5574	85.3436	0.705188	5.83009	2.45867	14.4912	15.4829	85.7871	110715	2.8035	193.118	705.404	160.231
JDR173	56.2892	25.7373	19.1034	3.81262	6.81024	2.19863	87.569	12.4155	81.7625	0.694611	5.62278	2.40513	14.0666	14.9188	84.381	103567	3.00977	186.068	710.09	162.205
JDR174	62.3908	25.734	19.9172	3.97807	6.98983	2.02198	98.4719	13.1838	85.6337	0.705194	5.2335	2.42344	15.3365	16.2172	81.7623	113549	3.13804	202.133	688.747	158.525
JDR175	41.0967	27.5733	16.0389	3.04499	4.82947	1.85016	41.6805	7.73456	90.0477	0.573759	8.08729	2.04127	11.4029	16.5991	79.4468	112136	2.91687	168.422	634.365	160.536
JDR176	40.953	28.7491	14.9336	3.1777	4.81589	2.22384	43.4901	7.86676	88.555	0.539485	8.23993	2.00339	11.1916	16.4121	77.7843	107817	2.69635	171.38	665.459	152.29
JDR177	41.6317	27.5915	14.3661	3.02906	4.91874	1.95707	41.7979	7.68091	86.4021	0.535079	8.21244	1.88505	11.0232	16.2602	72.3702	106276	2.69154	167.845	660.612	131.886
JDR178	42.6337	26.7668	16.0088	3.05099	4.71392	2.1096	41.4549	7.8138	87.3407	0.526916	8.31928	1.92467	10.8446	15.8236	72.424	103100	2.69274	173.628	627.948	158.764
JDR179	42.3093	26.671	16.2359	2.91328	4.43831	2.20706	40.1128	7.84903	87.2218	0.538353	7.92168	2.05194	11.0024	15.9045	79.6788	111892	2.69878	161.063	615.97	154.478
JDR180	49.4378	29.041	19.2715	3.06022	5.34802	1.88978	47.7278	9.99683	90.5534	0.524672	6.35982	2.06409	14.1672	17.1884	93.5639	123604	2.7202	218.704	820.956	161.689
JDR181	47.9549	30.4288	16.5849	3.17637	5.1372	1.93266	51.6646	9.65477	90.3935	0.558365	6.11068	2.04839	15.4224	18.285	96.4091	133189	2.72959	227.211	715.043	162.683
JDR182	49.7041	29.8286	19.2397	3.06053	5.51677	1.6765	51.9139	9.41232	91.4048	0.529662	5.69398	2.17295	15.4496	17.969	96.4165	129171	2.51284	221.457	725.117	163.771
JDR183	51.2238	30.0255	17.531	2.91744	5.15219	1.89538	50.4376	9.7353	89.5269	0.524887	6.05792	2.27884	15	17.6356	90.6604	131230	2.72811	226.214	645.47	176.563
JDR184	48.1818	29.2608	18.6147	3.03071	5.45245	2.05624	51.485	9.82641	90.1025	0.519765	5.79907	2.11738	15.0815	17.9554	100.569	128391	2.2926	227.404	672.386	146.18
JDR406	202.207	287.67	214.302	50.7152	83.7199	14.2664	357.103	51.7702	154.589	10.2302	4.87821	41.5911	25.5107	11.6929	373.404	238146	36.9375	4628.62	2647.04	584.882
JDR407	125.83	29.1829	88.5205	114.592	106.975	82.9018	70.6299	466.833	60.0037	42.7713	0	16.0302	41.8082	1.60726	610.303	385677	215.096	10100	1711.48	1128.14
JDR408	793.786	177.463	348.956	133.947	148.893	34.1788	403.741	59.3196	87.6315	32.4332	0	59.8919	70.9697	2.3106	218.872	225560	113.383	6635.99	3501.54	1386.36
JDR409	243.198	68.4013	88.9272	19.164	36.7299	8.51889	105.145	17.955	799.775	4.43316	0	84.2884	9.76546	0	0	200666	18.1482	623.005	4983.48	819.231
JDR410	52.7217	9.0485	28.4039	15.6514	49.1975	11.4792	33.797	15.4004	32.7783	4.35946	2.18048	12.8387	41.3044	8.71068	0	441580	31.5563	463.661	1003.72	3230.16
JDR411	251.751	17.9159	45.4717	13.4799	26.0428	3.70238	42.2221	475.332	54.3207	3.00317	0	6.55769	10.0583	2.02943	595.075	136761	0	38574	1103.84	2455.61
JDR412	77.8716	33.6845	91.5885	33.0394	43.6262	29.5502	100.976	396.704	45.5218	7.90315	3.89581	3.7196	42.0316	3.29616	328.551	43648.9	44.6789	5073.1	655.577	219.315
JDR413	394.269	217.209	415.279	127.46	864.785	43.6503	525.139	470.561	152.558	15.3546	5.55849	47.7971	45.3015	14.4141	3028.71	180509	75.2929	17924.5	4505.75	752.057
JDR414	331.144	145.17	182.005	83.2852	134.802	23.8416	318.126	268.988	274.585	18.5037	4.46382	47.5118	53.6423	8.94367	955.142	174741	59.4214	12231.4	4393.55	1525.42
JDR415	260.152	65.899	96.8292	32.1135	87.6968	18.4593	102.384	124.86	290.399	6.79932	4.7973	29.1865	35.3104	11.4333	409.404	155926	35.4498	5127.04	2219.22	663.434
JDR416	525.432	361.753	704.473	222.889	222.578	169.977	920.243	427.056	91.041	57.5	4.04099	58.2569	45.4695	8.15887	4979.91	138754	349.689	22858.8	3669.46	389.497
JDR417	165.706	220.386	289.714	145.53	248.636	354.548	530.806	158.954	268.015	49.3155	6.48347	31.9248	66.2533	19.4863	1084.27	148074	615.365	3219.82	2951.63	2042.88
JDR418	272.723	5609.1	4103.27	843.512	99.9089	109.375	8444.32	456.162	214.256	172.099	6.65038	24.6456	27.5883	20.1037	1944.24	115717	359.63	25030.6	1910.32	428.92
JDR419	162.425	144.35	245.87	118.776	101.208	11.593	295.305	280.7	126.136	26.6196	3.22382	29.8739	23.8981	8.01201	1871.07	117888	45.4333	13368.2	3321.1	489.925
JDR420	195.986	140.539	212.268	59.4786	62.7012	16.9891	339.849	303.243	95.1186	12.3741	4.91482	34.9382	108.139	10.5898	566.602	191993	22.554	27538	6551.96	1102.21
JDR421	252.945	59.7328	53.5607	18.2246	79.8203	6.19009	130.468	31.7495	102.13	2.84143	4.64594	22.9868	20.281	11.3729	204.825	85418.8	11.6018	3949.14	2047.35	548.939
JDR422	144.178	582.785	561.311	151.933	204.88	23.3432	654.73	252.524	204.841	30.1873	7.24822	44.8652	56.9408	14.0612	433.227	171526	82.5366	7950.77	3033.52	1044.14
JDR423	169.816	708.23	2238.35	690.952	276.201	38.8333	6069.06	314.736	212.784	140.629	6.09606	44.7798	128.152	19.1267	1607.93	185888	190.815	7166.15	3878.13	2242.37
JDR424	41.8166	119.445	110.575	34.5527	28.838	20.3462	132.527	405.633	196.913	7.93226	3.38222	15.4117	30.6457	8.72963	5675.32	98263.7	38.8323	3315.44	1519.1	739.135
JDR425	209.376	62.1036	191.831	95.9811	413.554	12.7063	224.34	136.119	50.2337	17.551	2.1661	7.59569	7.36809	0	880.718	0	0	56016	630.834	2446.45
JDR426	9.85436	38.8278	97.1334	30.0873	8.6767	6.99606	105.099	130.032	18.1694	6.78484	2.07314	2.32554	62.0999	2.68704	613.432	18617.7	14.8982	11477.2	0	62.226
JDR427	1599.78	89.4989	104.785	48.571	266.978	10.3642	199.061	172.071	310.047	6.62797	5.00723	78.553	18.9234	9.30901	394.607	183370	14.1286	20251	3947.78	1291.81
JDR428	54.2294	29.043	152.923	68.0651	33.2361	15.3248	145.879	344.613	40.4214	16.8117	2.37341	1.2501	31.7068	4.39345	1278.73	44464	25.8014	18660.3	670.577	799.506
JDR429	118.159	86.7414	170.11	62.3367	39.6143	18.2393	206.176	100.74	44.5326	14.7577	2.67871	3.38479	35.223	3.18839	1114.72	12544.6	40.1644	16276	722.822	1114.53
JDR430	283.255	325.777	344.527	93.6597	111.79	31.0455	288.976	185.244	138.449	20.6679	3.56674	67.3687	86.2481	23.3844	1005.05	165973	73.8264	27237.2	3292.92	870.059
JDR431	41.8201	9.63054	7.93186	1.86953	2.90583	1.96336	18.8466	107.266	63.4772	0.38651	0.973277	0.77526	4.86694	1.1825	498.878	21016.3	0	7618.94	399.254	305.245
JDR432	1649.99	24.9586	0	20.5517	254.817	0	79.7358	125.081	1921.44	0	0	124.109	9.4398	0	0	422596	0	1028.41	10580.6	7955.05
JDR433	324.523	99.7672	187.302	56.5687	159.94	11.786	243.219	176.188	329.887	11.1292	13.3842	32.7009	32.6819	12.2798	632.362	145775	38.5794	4409.39	2226.35	910.342
JDR434	186.272	317.056	249.024	51.0742	22.8641	18.0189	1145.1	1392.62	112.426	11.2033	5.38952	25.8574	61.4435	11.3971	2603.13	0	0	161388	0	0
JDR435	4.02979	7.18127	7.22878	2.69831	2.45954	1.41433	15.342	46.9018	22.3234	0.645644	1.28227	0.387021	20.6916	2.62412	58.4369	9616.44	2.21127	3467.63	337.562	29.4438
JDR436	410.517	78.7698	137.391	47.4839	319.397	12.7928	354.605	431.334	141.549	4.76908	3.86324	51.1402	25.1049	11.0601	522.906	201166	11.0112	37567.7	2834.17	1813.38
JDR437	0	2.09466	0	0	0	0	0	823.336	35.5063	0	44.7582	0	286.367	0	1118.54	146394	0	43367.5	721.494	7943.06
JDR438	159.434	75.9474	70.0014	19.1577	48.132	9.98985	149.035	97.8262	248.587	3.78241	11.0137	32.7454	52.3024	16.5305	377.863	129980	21.0152	3650.23	1562.09	1455.02
JDR439	292.877	63.4326	62.4252	22.1004	131.265	3.84181	142.807	41.2013	87.4511	2.61243	2.98978	32.7459	16.8323	10.0997	154.128	148659	7.72176	8072.65	2372.25	260.39
JDR440	13.7561	17.7761	56.4352	14.4744	18.3862	2.57323	58.9449	69.8019	8.13078	3.44733	0.552149	0.49503	1.00809	0.47902	78.6971	19424.7	9.69059	3788.64	724.66	124.291
JDR441	124.675	333.708	339.441	73.5558	12.5008	21.2127	663.004	1000.68	96.8863	16.7127	9.2611	13.1766	33.168	9.21959	1720.87	0	0	101796	0	0
JDR442	12.2577	7.0315	10.6674	2.60761	7.79967	0.858548	15.9564	63.2207	55.13	0.430927	0.459472	0.824603	5.39706	1.91845	101.428	45891.4	1.76868	1196.34	414.175	62.3467
JDR443	194.509	194.013	152.493	32.7432	55.5778	6.00768	350.175	135.914	128.678	5.89992	5.34334	27.1822	72.4634	17.2003	236.374	208873	14.5197	12232.2	1689.69	581.102
